# Supplementary material for: Genetic Variation and Evolutionary Analysis of Eggplant Mottled Dwarf Virus Isolates from Spain
Source: Plants (Basel). 2024 Jan 16;13(2):250. doi: 10.3390/plants13020250 (PMC10818716; doi:10.3390/plants13020250)
Supplement: Supplementary file 1 [file plants-13-00250-s001.zip]

Archive with 1 entries (1 files):
- plants-2797716-supplementary.pdf
